# Supplementary material for: Dose-Dependent Effects of ZnO Nanoparticles Towards the Microalgae Lobosphaera: Compensation of Salt Stress at Low Concentration and Toxicity at High Concentrations
Source: Int J Mol Sci. 2025 Sep 27;26(19):9455. doi: 10.3390/ijms26199455 (PMC12525374; doi:10.3390/ijms26199455)
Supplement: Supplementary file 1 [file ijms-26-09455-s001.zip]

Archive with 1 entries (1 files):
- ijms-3837970-supplementary.pdf
